# Supplementary material for: Cross-Talk Between Pyroptosis and Ferroptosis Promotes Intestinal Inflammation and Barrier Failure During PEDV Infection
Source: Biomolecules. 2026 Apr 23;16(5):629. doi: 10.3390/biom16050629 (PMC13204265; doi:10.3390/biom16050629)
Supplement: Supplementary file 1 [file biomolecules-16-00629-s001.zip]

Archive with 1 entries (1 files):
- biomolecules-4240601-supplementary.pdf
